# Supplementary material for: The Origin of Carbonate Veins Within the Sedimentary Cover and Igneous Rocks of the Cocos Ridge: Results From IODP Hole U1414A
Source: Geochem Geophys Geosyst. 2018 Oct 11;19(10):3721–38. doi: 10.1029/2018GC007729 (PMC6282762; doi:10.1029/2018GC007729)
Supplement: Supplementary file 2 — Data Set S1 [file GGGE-19-3721-s002.xlsx]

## Sheet: Tabelle1
Supporting information, Table S1
Sample	Mg/Ca	Sr/Ca	Pr/Sm	Pr/Yb	Sm/Yb	Eu/Eu*	Ce/Ce*	La/La*	Gd/Gd*	Y/Ho	Sc	Mn	Fe	Sr	Zr	La	Ce	Pr	Nd	Sm	Eu	Gd	Tb	Dy	Ho	Er	Tm	Yb	Lu	Hf	Ta	Pb	Th	U	Sample
UnitIII	mmol/mol	mmol/mol									ppb	ppm	ppm	ppm	ppb	ppb	ppb	ppb	ppb	ppb	ppb	ppb	ppb	ppb	ppb	ppb	ppb	ppb	ppb	ppb	ppb	ppb	ppb	ppb	UnitIII
carbonate phase (whole rock)																																			carbonate phase (whole rock)
(41R-2W57/63)	70.0606	0.263934	0.640518	0.152095	0.237456	1.25513	0.817122	1.88548	1.27294	34.7338	8982	6620	24210	383.2	822.9	6774	7058	1206	5383	1277	375	1851	313.4	2463	614.1	2092	327	2353	379	182.6	34.02	1953	39.86	7435	(41R-2W57/63)
(41R-2-W69/72)	77.6639	0.321789	0.596258	0.125739	0.210881	1.27334	0.737749	1.89812	1.26117	35.6957	6820	4584	15070	303	556.9	3949	3751	721.6	3274	820.8	246.1	1202	212.5	1699	423.3	1479	235.8	1703	274.8	138.8	93.58	1006	10.81	5247	(41R-2-W69/72)
(41R-2-W 93/99)	85.2671	0.327526	0.610762	0.139126	0.227792	1.30652	0.862147	1.6624	1.165	33.9173	7703	5258	24130	336.4	261.4	5060	6313	1023	4569	1136	343.1	1615	290.4	2248	553.7	1903	297.7	2182	344.2	115.3	12.85	1867	23.76	3731	(41R-2-W 93/99)
(42R-1W13/15)	92.8704	0.303139	0.615267	0.12752	0.20726	1.30511	0.834231	2.03608	1.25643	38.1412	8155	4998	18510	286.5	318.6	5014	4983	841.4	3789	927.5	293	1419	247.6	1963	497.1	1705	270.4	1958	314.1	100.4	12.49	1699	14.23	4584	(42R-1W13/15)
(42R-1-W 31/36)	100.474	0.389505	0.591813	0.197788	0.334207	1.24473	0.881469	2.39429	1.27261	37.4067	6968	3688	27420	219.7	5846	9110	8718	1493	7205	1711	524.8	2692	411.3	3050	736.5	2339	334.2	2240	358.6	297	46.57	1617	13.07	7362	(42R-1-W 31/36)
(42R-1-W 39/40)	108.077	0.213836	0.614152	0.155751	0.253603	1.20918	0.861451	2.12315	1.24796	39.1348	6168	4347	17320	169	467.5	4567	4507	739	3337	816.1	242.8	1281	214.9	1663	402.2	1339	203.5	1408	224.1	110.5	7.86	933.7	6.565	3350	(42R-1-W 39/40)
(44R-1-W 12/14)	115.68	0.419939	0.607852	0.295199	0.485644	1.22049	0.836719	1.69539	1.16407	35.3418	13320	4305	52090	312.7	1071	14780	18450	3239	15210	3614	966.9	4708	699.3	4791	1097	3356	470.6	3256	504.5	385.3	102.9	1350	126.3	15360	(44R-1-W 12/14)
whole rock											ppm	ppm		ppm	ppm	ppm	ppm	ppm	ppm	ppm	ppm	ppm	ppm	ppm	ppm	ppm	ppm	ppm	ppm	ppm	ppm	ppm	ppm	ppm	whole rock
(40R-1-W 6/9)			0.248418	0.697217	0.3563	1.26407	0.662483	1.70928	1.01251	39.0729	0.956	122.9		32.55	5.318	1.351	1.239	0.257	1.129	0.25	0.073	0.355	0.058	0.384	0.096	0.301	0.045	0.307	0.053	0.106	0.191	0.972	0.046	3.491	(40R-1-W 6/9)
(41R-2-W 57/63)			0.332388	0.710079	0.4681	1.38386	0.799965	1.47215	1.0126	37.9487	3.45	1425		107.4	16.84	4.375	5.471	0.914	3.905	0.873	0.257	1.081	0.177	1.174	0.273	0.813	0.128	0.816	0.132	0.423	0.024	2.746	0.292	4.428	(41R-2-W 57/63)
(41R-2-W 69/72)			0.234098	0.668606	0.350128	1.42762	0.759716	1.65899	1.01732	37.5878	3.684	1588		148.3	14.03	3.514	3.825	0.695	3.067	0.705	0.221	0.921	0.157	1.078	0.262	0.816	0.131	0.881	0.147	0.323	0.049	1.541	0.175	4.347	(41R-2-W 69/72)
(41R-2-W 73/77)			0.272202	0.67687	0.402147	1.29307	0.731326	1.32312	0.980703	35.3025	2.177	671.4		51.33	7.421	2.171	2.746	0.499	2.12	0.5	0.137	0.615	0.103	0.678	0.162	0.508	0.08	0.544	0.088	0.168	2.605	1.392	0.115	4.145	(41R-2-W 73/77)
(41R-2-W 93/99)			0.325398	0.64727	0.502723	1.36422	0.800699	1.34816	0.995673	33.825	3.276	1241		146.2	16.54	3.754	5.318	0.92	4.074	0.964	0.282	1.21	0.193	1.235	0.28	0.826	0.128	0.839	0.135	0.417	1.679	1.992	0.248	3.891	(41R-2-W 93/99)
(42R-1-W 13/15)			0.228773	0.678227	0.337311	1.34156	0.808362	1.64263	1.07356	37.9581	2.549	1048		92.2	10.71	2.502	2.892	0.488	2.128	0.488	0.148	0.669	0.112	0.789	0.191	0.59	0.091	0.633	0.102	0.228	0.249	1.861	0.131	2.891	(42R-1-W 13/15)
(42R-1-W 31/36)			0.354788	0.70104	0.506088	1.33	0.80717	1.5986	0.996437	36.7688	4.432	1013		74.33	19.41	5.766	6.783	1.137	4.918	1.1	0.331	1.51	0.241	1.544	0.359	1.038	0.149	0.951	0.15	0.446	1.478	3.708	0.228	4.873	(42R-1-W 31/36)
(42R-1-W 39/40)			0.261402	0.666696	0.392086	1.27586	0.853612	1.78556	1.10554	37.8101	3.069	1201		71.72	12.69	3.47	3.938	0.636	2.803	0.647	0.187	0.89	0.145	1.023	0.237	0.72	0.107	0.722	0.113	0.298	3.405	1.914	0.147	3.468	(42R-1-W 39/40)
(44R-1-W 12/14)			0.403263	0.687411	0.586641	1.30565	0.763034	1.27572	0.975882	35.3552	3.664	472.1		75.35	17.03	3.969	5.509	0.973	4.192	0.96	0.263	1.161	0.184	1.15	0.259	0.746	0.109	0.716	0.111	0.416	4.018	2.228	0.255	5.489	(44R-1-W 12/14)
(44R-1-W 21/24)			0.410156	0.741437	0.553191	1.34643	0.816037	1.63996	1.02825	41.358	2.113	1530		160.4	8.402	5.068	5.546	0.868	3.544	0.794	0.232	1.017	0.161	1.052	0.243	0.7	0.1	0.628	0.103	0.172	0.059	0.964	0.078	2.362	(44R-1-W 21/24)
CCR basalt											ppm	ppm		ppm	ppm	ppm	ppm	ppm	ppm	ppm	ppm	ppm	ppm	ppm	ppm	ppm	ppm	ppm	ppm	ppm	ppm	ppm	ppm	ppm	CCR basalt
whole rock																																			whole rock
(46R-2-W 32/34)			1.23227	1.80185	1.46222	0.941729	1.01809	1.49727	0.98518	27.8117	45.22	1434		160.1	125.6	9.631	23.18	3.349	15.6	4.377	1.496	5.378	0.92	5.749	1.211	3.454	0.513	3.326	0.496	3.16	0.794	0.581	1.021	0.328	(46R-2-W 32/34)
(48R-1-W 88/92)			1.13489	1.53274	1.35056	1.01208	1.01981	1.49893	0.993017	27.5559	39.97	1571		141.7	51.12	3.918	9.571	1.403	6.642	1.991	0.733	2.458	0.428	2.754	0.581	1.667	0.248	1.638	0.242	1.366	0.542	0.46	0.37	0.112	(48R-1-W 88/92)
(57R-1-W 71/76)			1.34773	2	1.48398	1.03433	1.00972	1.49512	1.01768	26.4905	45.1	1082		208.1	75.85	7.116	16.6	2.318	10.35	2.77	1.017	3.247	0.55	3.527	0.738	2.091	0.312	2.074	0.307	2.002	0.776	0.995	0.798	0.23	(57R-1-W 71/76)
(57R-2-W 46/52)			1.35822	2.12394	1.56376	1.05903	1.02187	1.4869	1.00279	27.3763	44.34	1215		193.3	71.8	6.749	15.41	2.121	9.447	2.515	0.949	2.972	0.503	3.169	0.667	1.874	0.28	1.787	0.267	1.893	0.664	0.536	0.735	0.213	(57R-2-W 46/52)
(61R-1-W 45/49)			1.3052	1.93125	1.47966	1.01937	1.04136	1.49754	1.00711	27.0481	54.34	1683		191.9	106.9	8.189	19.01	2.629	11.99	3.244	1.194	3.943	0.666	4.207	0.874	2.48	0.37	2.436	0.367	2.753	0.566	0.597	1.008	0.315	(61R-1-W 45/49)
(61R-1-W 62/69)			1.24689	1.80601	1.4484	0.97754	1.04886	1.49389	1.02095	27.6162	48.69	1249		171.7	96.84	7.101	16.49	2.294	10.6	2.963	1.055	3.668	0.617	3.94	0.839	2.399	0.353	2.273	0.34	2.507	0.62	0.218	0.901	0.283	(61R-1-W 62/69)
(61R-1-W 62/69)			1.24516	1.80338	1.4483	0.988868	1.03754	1.47835	1.00619	27.3871	48.44	1247		169.2	91.26	6.892	15.77	2.205	10.13	2.852	1.028	3.536	0.605	3.874	0.819	2.309	0.343	2.188	0.326	2.368	0.608	0.296	0.836	0.263	(61R-1-W 62/69)
